# Supplementary material for: The psychological impact of COVID-19 pandemic on medical staff in Guangdong, China: a cross-sectional study
Source: Psychol Med. 2020 Jul 6:1–9. doi: 10.1017/S0033291720002561 (PMC7371926; doi:10.1017/S0033291720002561)
Supplement: Supplementary file 1 [file S0033291720002561sup.zip]

Archive with 3 entries (3 files):
- S0033291720002561sup001.docx
- S0033291720002561sup002.docx
- S0033291720002561sup003.docx
